# Supplementary material for: The Role of Insulin-like Growth Factor Binding Protein (IGFBP)-2 in DNA Repair and Chemoresistance in Breast Cancer Cells
Source: Cancers (Basel). 2024 May 31;16(11):2113. doi: 10.3390/cancers16112113 (PMC11171178; doi:10.3390/cancers16112113)
Supplement: Supplementary file 1 [file cancers-16-02113-s001.zip]

Archive with 2 entries (2 files):
- cancers-2993826-Figure S1.pdf
- cancers-2993826-File S1.pdf
